# Supplementary material for: Predictive Modeling of Soft Stretchable Nanocomposites Using Recurrent Neural Networks
Source: Polymers (Basel). 2022 Dec 3;14(23):5290. doi: 10.3390/polym14235290 (PMC9740639; doi:10.3390/polym14235290)
Supplement: Supplementary file 1 [file polymers-14-05290-s001.zip]

Archive with 1 entries (1 files):
- polymers-1930127-supplementary.pdf
